# Supplementary material for: A Protocol for a Comprehensive Monitoring and Evaluation Framework With a Compendium of Tools to Assess Quality of Project ECHO (Extension for Community Healthcare Outcomes) Implementation Using Mixed Methods, Developmental Evaluation Design
Source: Front Public Health. 2021 Sep 21;9:714081. doi: 10.3389/fpubh.2021.714081 (PMC8491604; doi:10.3389/fpubh.2021.714081)
Supplement: Supplementary file 1 [file Data_Sheet_1.zip]

Archive with 9 entries (9 files):
- Appendix 1.docx
- Appendix 2A-C.docx
- Appendix 3.docx
- Appendix 4A-C.docx
- Appendix 5.docx
- Appendix 6.docx
- Appendix 7.docx
- Appendix 8.docx
- Appendix 9.docx
